# Supplementary material for: Perioperative Serum Scoring Systems Predict Early Recurrence and Poor Prognosis of Resectable Pancreatic Cancer
Source: Front Oncol. 2022 Feb 21;12:841819. doi: 10.3389/fonc.2022.841819 (PMC8900727; doi:10.3389/fonc.2022.841819)
Supplement: Supplementary file 3 [file Table_1.xlsx]

## Sheet: Sheet1
				Supplementary Table 1. Correlation analysis between 18 variables with P value less than 0.05 in univariate COX.
					Pre-CA19-9	Pre-CEA	Pre-CA242	Post-CA19-9	Post-CEA	Post-CA242	Pre-lymphocyte	Pre-platelet	Pre-NLR	Pre-PLR	Pre-LMR	Pre-TBIL	Pre-DBIL	PT	INR	APTT	Fbg	D.D.
				Pre-CA19-9	1	0	0	0.955	0.7381	0.7967	0.1034	0.212	0.4668	0.7184	0.8001	0.0219	0.0231	0.2587	0.3068	0.4312	0.1242	0.6402
				Pre-CEA	0.972141	1	0	0.889	0.1697	0.3645	0.1841	0.1366	0.4473	0.9083	0.7965	0.0467	0.041	0.3642	0.402	0.58	0.1405	0.771
				Pre-CA242	0.22355	0.343024	1	0.7831	0.0004	0	0.0477	0.0431	0.2861	0.413	0.4009	0.6035	0.4583	0.027	0.0197	0.317	0.8159	0.19
				Post-CA19-9	-0.00313381	-0.00774905	-0.0152843	1	0	0.0017	0.2005	0.6114	0.1759	0.497	0.3209	0.0926	0.119	0.9835	0.7868	0.3832	0.4787	0.9168
				Post-CEA	-0.0185618	0.0761185	0.193387	0.639441	1	0	0.9233	0.8655	0.9893	0.847	0.7275	0.9951	0.9824	0.6192	0.9331	0.2617	0.2627	0.3745
				Post-CA242	-0.0143033	0.0503084	0.281253	0.172874	0.567138	1	0.2209	0.4268	0.5375	0.8079	0.7513	0.707	0.5252	0.1578	0.0753	0.9411	0.1661	0.1791
				Pre-lymphocyte	-0.090224	-0.0736317	-0.109587	-0.0709744	0.00534712	-0.0678703	1	0.0016	0.0566	0	0	0	0	0.3213	0.4515	0.9264	0.1057	0.824
				Pre-platelet	-0.0691945	-0.0824834	-0.111949	-0.0281958	0.00940089	-0.0440887	0.173759	1	0.741	0	0.1874	0	0	0.8456	0.8841	0.2947	0	0.9046
				Pre-NLR	-0.0403837	-0.0421636	-0.0591647	0.07503	0.000743095	-0.034216	0.105518	-0.0183452	1	0.4296	0.4274	0.5679	0.149	0.5411	0.8435	0.324	0.971	0.4485
				Pre-PLR	0.0200121	-0.00639409	0.0454219	0.0376902	-0.0107085	-0.0134931	-0.535275	0.581986	-0.0438232	1	0	0	0	0.2493	0.1988	0.4736	0	0.4279
				Pre-LMR	-0.0140535	-0.0143144	-0.0466029	-0.0550571	0.0193395	0.0175884	0.396376	-0.0730784	0.044035	-0.274963	1	0	0	0.4764	0.8655	0.6985	0.0003	0.3655
				Pre-TBIL	0.12668	0.110068	-0.0288294	0.0931612	0.000341357	0.0208677	-0.271302	0.279948	0.0316973	0.455536	-0.301135	1	0	0.0001	0.0001	0.3425	0	0.1012
				Pre-DBIL	0.125571	0.113088	-0.0411523	0.08639	-0.00122626	0.0352576	-0.247978	0.286561	0.0799883	0.436399	-0.30326	0.983707	1	0.0006	0.0005	0.461	0	0.1153
				PT	0.0626329	0.0503404	0.122303	-0.00114578	-0.0275813	0.0782918	-0.0550151	-0.0108094	-0.0339143	0.0638927	-0.0395109	0.208249	0.188462	1	0	0	0.0131	0.4456
				INR	0.0566858	0.0465022	0.12892	0.0150123	-0.00466162	0.0985034	-0.0417739	-0.0080943	0.0109598	0.0712388	-0.00940444	0.209268	0.192257	0.977422	1	0	0.0165	0.5326
				APTT	0.0436795	0.0307119	0.0555003	-0.0483753	-0.0622462	0.00410357	-0.00513067	-0.0581249	-0.054711	-0.0397677	0.0215035	0.0526589	0.0409079	0.484593	0.474427	1	0.93	0.3375
				Fbg	-0.0851933	-0.0816837	-0.0129273	0.0393094	0.0621096	0.0767631	-0.0896225	0.336354	0.00201885	0.306383	-0.197805	0.284803	0.287875	0.137126	0.132561	0.00487524	1	0.0442
				D.D.	-0.0259468	-0.0161603	0.0726602	0.0057992	0.0492667	0.0744729	0.0123465	0.00665546	-0.0420585	0.0439876	-0.0502039	-0.0907975	-0.087265	0.0423272	0.0346337	0.0532041	0.11134	1
				*The values in the yellow area represent the p value of the correlation;
				*The values in the green area represent the correlation coefficient (r).
